# Supplementary material for: The impact of salient action effects on 6-, 7-, and 11-month-olds’ goal-predictive gaze shifts for a human grasping action
Source: PLoS One. 2020 Oct 2;15(10):e0240165. doi: 10.1371/journal.pone.0240165 (PMC7531859; doi:10.1371/journal.pone.0240165)
Supplement: S1 File — (XLSX) [file pone.0240165.s002.xlsx]

## Sheet: Tabelle1
Participant	Age_Months	Age_Group	Sex	Condition	Valid_Trials_2_12	Tracking_Ratio	Paper_Experiment	Dropout	Sum_Fix_Goal	Sum_Fix_Agent	GAT_1	GAT_2	GAT_3	GAT_4	GAT_5	GAT_6	GAT_7	GAT_8	GAT_9	GAT_10	GAT_11	GAT_12	Mean_GAT_2_12
1		6	Male	No-action-effect			1	Yes
2		6	Male	No-action-effect			1	Yes
3		6	Male	No-action-effect			1	Yes
4		6	Female	No-action-effect			1	Yes
5		6	Female	No-action-effect			1	Yes
6		6	Male	No-action-effect			1	Yes
7		6	Male	No-action-effect			1	Yes
8	6,03	6	Male	No-action-effect	3	29,1	1	No	3596,0	1688,7	255,10			242,00		533,40	-299,20						158,73
9	6,90	6	Female	No-action-effect	4	28,0	1	No	6043,3	3371,8									721,60	658,70	-338,40	364,20	351,53
10	6,57	6	Female	No-action-effect	7	31,2	1	No	9082,1	6975,6					9,60	-90,70	240,00	187,10	62,20		876,70	467,20	250,30
11	6,33	6	Male	No-action-effect	5	58,2	1	No	2222,2	5085,3	287,30		-179,70	133,20					-564,50	-977,30		-947,10	-507,08
12	6,33	6	Female	No-action-effect	3	58,1	1	No	8603,4	3361,4	517,30	40,20				-363,70					-999,10		-440,87
13	5,97	6	Male	No-action-effect	9	61,0	1	No	15150,0	9906,3	-825,10	-97,90	774,40	500,50	-202,50	509,00	578,10	-274,80	-837,30	-346,10			67,04
14	6,40	6	Male	No-action-effect	8	52,7	1	No	8511,5	10756,8		-37,80	231,50		85,70	60,40	-388,10	265,60		505,10		29,70	94,01
15	6,30	6	Female	No-action-effect	9	51,1	1	No	21724,5	7433,7		564,50	820,30	407,60		833,30	559,50		326,20	400,90	507,20	720,40	571,10
16	6,07	6	Male	No-action-effect	10	67,1	1	No	9389,8	10293,9	-186,60	-121,70		-43,10	85,80	167,10	52,30	296,40	-4,50	791,20	603,70	169,50	199,67
17	6,10	6	Male	No-action-effect	7	65,7	1	No	14835,1	10959,5	311,40	60,50		289,60	289,90	-59,60	323,80				-424,10	756,50	176,66
18	6,57	6	Female	No-action-effect	6	21,5	1	No	7347,0	3920,4	-550,40	728,10	731,40		542,50	559,10					888,60	700,10	691,63
19	6,00	6	Male	No-action-effect	10	77,5	1	No	18709,9	11243,2	199,30	394,40	331,40	-37,60	-382,00	-214,20	-29,20	172,20	267,20	193,80	-518,70		17,73
20	6,67	6	Female	No-action-effect	8	76,6	1	No	636,2	5651,7					-433,30	-88,10	-188,00	-610,60	-131,50	-707,20	-382,30	-244,40	-348,18
21	5,67	6	Female	No-action-effect	5	92,5	1	No	1375,8	12656,9	-878,10			-906,90	-381,00		-867,10			-814,90		-504,00	-694,78
22	5,77	6	Male	No-action-effect	4	67,8	1	No	9830,9	5288,3	611,90	916,90	-438,60	761,00				-761,60					119,42
23	5,90	6	Male	No-action-effect	6	71,0	1	No	5979,1	11445,6	-45,80	-341,90	-195,50	463,50			335,20	-970,90				-191,30	-150,15
24	6,23	6	Male	No-action-effect	10	61,2	1	No	5195,3	5179,6	502,90	676,70	-727,10	708,70	-603,90	757,20	-209,60		73,60	188,60	459,10	84,30	140,76
25	5,90	6	Female	No-action-effect	5	42,7	1	No	16150,2	4923,6			904,50	30,10		284,40			373,70		123,40		343,22
26		6	Male	No-action-effect			1	Yes
27	5,53	6	Male	No-action-effect	9	79,0	1	No	15595,9	16267,3	18,80	-226,50	-366,50	-256,30	209,50		440,90		18,90	-494,90	-771,70	-556,50	-222,57
28	6,43	6	Female	No-action-effect	11	71,9	1	No	21062,8	9903,3	-282,00	112,70	648,90	560,00	681,30	615,80	733,10	676,30	534,70	594,00	-925,20	88,00	392,69
29	6,03	6	Male	No-action-effect	2	32,7	1	No	1795,9	2088,2			-773,50			429,20							-172,15
30	5,57	6	Female	No-action-effect	8	43,2	1	No	3818,8	5980,2	-564,50	-474,40	-611,30	159,90	-771,80	-263,60	-340,20	-519,60				-262,80	-385,48
31	5,80	6	Female	No-action-effect	7	47,2	1	No	3502,2	8665,5	79,00	-550,70	-141,50				-508,40		155,60	346,60	311,50	-301,10	-98,29
32	6,03	6	Male	No-action-effect	5	64,5	1	No	4080,0	6963,2	-355,40		-106,30		-860,70	-212,50				-773,60		-196,20	-429,86
33	5,60	6	Male	No-action-effect	6	53,4	1	No	7506,7	7327,6	-419,70	-78,00	-653,70	543,30	402,10	-4,80	476,70				-418,70		38,13
34		6	Male	Action-effect			1	Yes
35		6	Male	Action-effect			1	Yes
36		6	Male	Action-effect			1	Yes
37		6	Female	Action-effect			1	Yes
38		6	Male	Action-effect			1	Yes
39		6	Male	Action-effect			1	Yes
40	6,00	6	Female	Action-effect	2	61,1	1	No	4174,5	4085,5	-179,10					-975,80					-136,10		-555,95
41	6,30	6	Female	Action-effect	2	72,3	1	No	8332,6	6635,6	496,50	364,20					141,60						252,90
42	5,83	6	Male	Action-effect	9	85,7	1	No	21349,8	7032,2	-30,20	360,40	285,40	466,50	547,40		605,60		-852,30	-269,40	570,00	613,10	258,52
43	5,90	6	Female	Action-effect	6	56,4	1	No	1143,4	9200,8	-27,80	-70,90	-174,80	-820,50	176,30			-659,50		-894,00			-407,23
44	6,20	6	Female	Action-effect	3	54,6	1	No	5700,2	4663,7	583,40	411,30		-442,20								233,60	67,57
45	6,57	6	Male	Action-effect	4	58,5	1	No	9387,9	2236,2		86,50	114,70	40,10		66,90							77,05
46	6,10	6	Male	Action-effect	9	57,7	1	No	14420,6	7196,5	139,80	-271,30	398,30	238,00	238,90	858,60		637,50	671,60		255,50	-439,50	287,51
47	6,77	6	Male	Action-effect	2	60,0	1	No	6048,8	2660,7	56,10	-250,90		-391,50									-321,20
48	6,03	6	Male	Action-effect	3	73,0	1	No	5628,8	4763,5	383,60					-903,50	-553,40					-205,60	-554,17
49	5,80	6	Female	Action-effect	10	60,6	1	No	4565,3	4218,7		-506,20	225,60	155,00	235,70	-404,70	-353,00	-548,60	-632,10	-189,50		-932,00	-294,98
50	6,27	6	Female	Action-effect	4	64,1	1	No	5159,4	5707,4	-457,40	-67,10	-711,80		-78,30				-352,90				-302,53
51	6,00	6	Female	Action-effect	5	67,6	1	No	13562,1	9287,3	291,30	416,40	282,50	591,40		588,40	-336,60						308,42
52	6,13	6	Male	Action-effect	6	71,6	1	No	5407,1	5655,8		309,90	-111,10	278,20	245,20			382,70				599,30	284,03
53	6,70	6	Male	Action-effect	11	73,4	1	No	10129,0	3160,1	456,30	676,20	838,50	943,10	840,60	-383,60	537,40	607,90	849,10	812,10	503,30	952,70	652,48
54	6,53	6	Female	Action-effect	9	96,2	1	No	21942,5	10363,1	111,10			396,70	290,90	531,10	276,50	514,60	688,00	567,90	701,20	529,20	499,57
55		6	Male	Action-effect			1	Yes
56	6,33	6	Male	Action-effect	2	60,2	1	No	567,6	2107,6	46,50				-567,40							-450,00	-508,70
57	6,33	6	Male	Action-effect	11	87,1	1	No	13943,6	10798,7	-213,20	10,90	31,50	-555,60	-243,60	84,00	-83,00	253,20	267,50	541,70	516,90	335,30	105,35
58		6	Male	Action-effect			1	Yes
59	5,97	6	Male	Action-effect	6	61,5	1	No	8517,1	6183,3	-759,90		-93,60			235,50		609,90	25,70		25,10	456,30	209,82
60	6,20	6	Male	Action-effect	9	93,0	1	No	26882,9	11906,9	188,20	-509,60	-327,50		244,60	351,90		385,50	358,90	16,30	703,00	-378,70	93,82
61	6,27	6	Male	Action-effect	9	99,4	1	No	17734,6	10463,5	-477,20	-184,00	154,20	-469,70	-95,40		116,90	642,10	170,50		-9,90	-159,60	18,34
62		6	Female	Action-effect			1	Yes
63	5,76	6	Female	Action-effect	2	78,6	1	No	3908,3	2867,7			-331,90			472,60							70,35
64		6	Female	Action-effect			1	Yes
65	5,93	6	Female	Action-effect	7	66,1	1	No	10191,3	6539,8	-352,00	82,20	-7,60	404,40	137,00	52,20	534,40		-178,40				146,31
66		6	Male	Action-effect			1	Yes
67	5,73	6	Female	Action-effect	3	73,7	1	No	8428,0	7931,1	4,80			-45,60							-59,20	-20,10	-41,63
68	6,10	6	Female	Action-effect	2	50,1	1	No	6890,7	1908,2										-954,90		-485,30	-720,10
69		6	Female	Action-effect			1	Yes
70	5,60	6	Male	Action-effect	6	49,5	1	No	6458,7	4016,0						5,30	-356,40		-606,90	-626,70	-875,20	-183,00	-440,50
71	5,70	6	Male	Action-effect	8	69,3	1	No	13644,9	10301,5	-162,40	-148,80	-158,40	-89,00		42,70			-456,40	-800,30	141,60		-209,80
72	7,77	7	Female	No-action-effect	5	65,1	2	No	2832,5	4047,3	463,90		76,40	-3,90	-207,40					500,20	-555,30		-38,00
73	7,27	7	Male	No-action-effect	4	40,8	2	No	6427,6	1964,0			-870,90	479,40				-664,80	137,30				-229,75
74	7,43	7	Male	No-action-effect	5	41,3	2	No	2323,1	1853,5		45,00	-184,80	577,40						-61,70	-860,80		-96,98
75	7,73	7	Female	No-action-effect	7	42,0	2	No	688,3	5155,3	-749,60		-369,80	-237,60	-744,10	-126,90	-323,20			-473,90		19,70	-322,26
76	7,40	7	Male	No-action-effect	5	49,5	2	No	14177,7	3308,9	601,30			766,90	662,30		576,30		393,20		526,10		584,96
77	7,37	7	Female	No-action-effect	6	53,2	2	No	6073,9	9526,7	32,20	953,00	712,30			-282,20		-658,80	-823,10	-539,20			-106,33
78	7,43	7	Female	No-action-effect	3	49,7	2	No	187,9	4011,8	393,20	-880,30							-187,00			511,90	-185,13
79	7,77	7	Male	No-action-effect	6	59,5	2	No	15403,3	14883,4	-744,10	310,40	-61,00	-472,10		249,10		-633,40	298,50				-51,42
80	7,23	7	Male	No-action-effect	7	69,7	2	No	14172,7	11614,3	-60,10		710,80	-720,20	578,00		461,40	206,80	-901,20			578,80	130,63
81	7,90	7	Female	No-action-effect	7	69,2	2	No	15223,6	3915,7	585,70	527,50	796,90	699,90			870,50	872,20		740,40		973,10	782,93
82	7,37	7	Female	No-action-effect	6	68,8	2	No	2976,0	18206,5		-758,10	-804,70	-902,70	-494,10			-865,70				-320,70	-691,00
83	7,00	7	Female	No-action-effect	10	73,5	2	No	8870,8	16030,5	174,60	30,60	133,50	25,70	116,80	89,00	-303,20	343,60	-439,60	-101,90	-978,80		-108,43
84	7,43	7	Male	No-action-effect	5	72,7	2	No	25855,7	8122,7		-143,70		96,70		613,30			792,20		123,80		296,46
85	7,63	7	Male	No-action-effect	7	77,2	2	No	25284,8	5379,2	646,90	862,90	905,10	945,20	219,60			773,00	976,20	-191,00			641,57
86	7,90	7	Female	No-action-effect	11	72,9	2	No	20846,6	9919,1	770,70	198,30	505,70	309,80	253,70	462,90	393,10	426,10	623,20	495,10	718,40	509,40	445,06
87	7,53	7	Male	No-action-effect	3	87,7	2	No	2200,0	16846,2	41,20	-84,50					-742,90	-236,40					-354,60
88		7	Male	No-action-effect			2	Yes
89		7	Male	No-action-effect			2	Yes
90		7	Male	No-action-effect			2	Yes
91	7,13	7	Male	No-action-effect	7	48,1	2	No	5432,2	4528,5		292,90	207,80			-43,10	-505,80	-102,80	182,50	-134,30			-14,69
92	7,40	7	Male	No-action-effect	4	60,5	2	No	18601,9	14898,6	303,30	282,90		-455,20	-16,60	-294,00							-120,72
93	7,66	7	Male	No-action-effect	6	64,1	2	No	10483,1	11023,1	720,20	296,50	-231,90	-15,90				-301,40		120,20		-302,90	-72,57
94	7,40	7	Female	No-action-effect	4	24,0	2	No	2680,1	4331,9		548,70		671,50			890,80	984,40					773,85
95	7,53	7	Female	No-action-effect	11	74,3	2	No	23962,8	13094,3	493,20	556,20	494,40	713,10	614,80	817,10	643,00	329,30	819,00	882,90	676,20	-475,80	551,84
96	7,00	7	Female	No-action-effect	4	42,7	2	No	5792,0	4323,3	6,50	-870,50			-559,70		-524,30					297,20	-414,33
97	7,63	7	Female	No-action-effect	6	31,8	2	No	6685,2	5291,6	-561,50	253,30	-1843,20	465,20		-874,10			79,00		1,60		-319,70
98	7,13	7	Female	No-action-effect	2	37,7	2	No	2603,6	7868,1	114,10	-825,80	-589,50										-707,65
99	7,36	7	Female	No-action-effect	9	49,0	2	No	2616,3	5739,3	-118,80	-529,90	-569,40		189,00	-509,60	-994,40	253,80	73,00	-203,80	-177,20		-274,28
100	7,27	7	Male	No-action-effect	7	80,4	2	No	15927,1	10935,6	301,10	326,00	211,30				-15,00	268,30	-40,20	326,80	32,30		158,50
101		7	Male	Action-effect			2	Yes
102	7,67	7	Female	Action-effect	3	61,5	2	No	4535,4	3615,8		36,90			-600,90			536,50					-9,17
103	7,50	7	Female	Action-effect	6	51,9	2	No	5436,4	7483,9					420,60	326,10			-614,20	338,00	-14,60	309,50	127,57
104	7,53	7	Female	Action-effect	8	66,3	2	No	4128,3	9078,5	466,60	-264,30	-527,20	-86,10	18,00	336,40	139,40	437,60	226,80				35,08
105	7,20	7	Male	Action-effect	9	68,5	2	No	16564,9	6331,8	257,80	-807,90	151,70	326,00	551,30	751,50	581,70		621,60	586,70		121,50	320,46
106	7,57	7	Male	Action-effect	2	70,6	2	No	8479,4	1472,0	577,90								976,60	1053,50			1015,05
107	7,30	7	Female	Action-effect	11	80,2	2	No	6264,3	11587,9	-30,10	27,80	369,90	-151,90	-583,80	234,50	621,90	-99,20	324,90	-182,70	227,80	-495,80	26,67
108	7,10	7	Female	Action-effect	4	81,2	2	No	3536,6	8058,9	-351,30	82,80		277,20		-1,00				93,40			113,10
109	7,13	7	Female	Action-effect	9	87,0	2	No	13524,4	13913,7	-10,60	377,40	188,30	-78,20	354,20	-6,90	-353,30	-53,10		-391,80	232,10		29,86
110	7,47	7	Male	Action-effect	4	82,8	2	No	29666,7	2424,0	179,60	297,80	704,00	523,10	684,30								552,30
111	7,27	7	Female	Action-effect	4	86,6	2	No	16090,5	6135,7	531,20					-1,50	740,60	745,00	510,10				498,55
112	7,47	7	Male	Action-effect	9	87,0	2	No	23034,2	10362,6	826,90		717,00	428,30	253,80	254,00		679,20	685,40	839,50	-182,90	637,80	479,12
113	7,13	7	Male	Action-effect	7	86,8	2	No	26304,8	5023,2	332,00	304,50	514,70		543,00		678,40			477,20	620,40	-449,10	384,16
114	7,50	7	Male	Action-effect	11	90,6	2	No	21994,2	5761,4	722,30	800,30	757,80	832,50	1057,00	663,30	337,90	845,50	636,00	42,80	433,00	991,00	672,46
115	7,39	7	Male	Action-effect	7	92,5	2	No	23270,7	8862,2	212,70	71,60	488,90	394,00	573,90	539,20			470,40	666,50			457,79
116	7,23	7	Male	Action-effect	7	96,4	2	No	18353,8	14747,8	336,50		-95,20		-147,20	-219,70	78,60		316,80	328,90	601,30		123,36
117	7,70	7	Female	Action-effect	10	97,3	2	No	17194,1	12827,3	-,10	8,50	511,20	802,20		824,30	813,00	767,60	-416,70	-303,60	-277,30	-395,90	233,33
118	7,77	7	Male	Action-effect	7	81,0	2	No	9431,7	6292,9	364,60	376,40	417,70	775,40	699,40	653,60			-444,60			-627,90	264,29
119	7,50	7	Male	Action-effect	5	46,9	2	No	10912,8	7346,8	595,60	104,60	344,80	792,80			-96,60		-505,20				128,08
120	7,30	7	Male	Action-effect	5	60,7	2	No	4759,4	4771,5	440,30	212,30	536,60	444,70					643,30	-380,50			291,28
121	7,77	7	Male	Action-effect	4	58,6	2	No	12469,9	3037,8	340,20	238,00		816,60		-299,20			658,90				353,57
122	7,27	7	Male	Action-effect	2	48,9	2	No	9971,1	1280,0			-721,90		119,50								-301,20
123	7,60	7	Male	Action-effect	9	71,8	2	No	14063,7	10906,9	20,80	221,80		109,60	614,30	852,60	791,10	381,70	765,70		801,80	473,20	556,87
124	7,73	7	Female	Action-effect	10	95,6	2	No	9007,9	10887,4	-110,60	694,50	-366,00	794,10	1016,70	713,40	498,80	-653,90	73,50	158,50		396,70	332,63
125	7,47	7	Female	Action-effect	9	84,6	2	No	10274,2	9363,7		-67,40		-3,90	22,40	-944,10	371,10	496,50	322,70	243,00	434,30		97,18
126	7,20	7	Female	Action-effect	4	64,4	2	No	7877,4	10170,9				-738,60	35,70	-691,30	726,40						-166,95
127	7,43	7	Female	Action-effect	11	99,2	2	No	16525,5	16818,7	-27,50	-535,50	-336,30	-271,10	32,10	55,70	449,60	372,90	451,90	-701,70	-243,40	52,70	-61,19
128		7	Male	Claw-action-effect			3	Yes
129		7	Female	Claw-action-effect			3	Yes
130		7	Female	Claw-action-effect			3	Yes
131		7	Female	Claw-action-effect			3	Yes
132		7	Female	Claw-action-effect			3	Yes
133	7,57	7	Male	Claw-action-effect	2	43,6	3	No	8615,0	2979,4	150,60	-15,40										74,60	29,60
134	7,73	7	Female	Claw-action-effect	4	48,3	3	No	5535,6	3231,5	314,00	172,50		41,30			-349,40					-213,20	-87,20
135	7,76	7	Female	Claw-action-effect	3	49,5	3	No	2823,9	4396,9		-345,90	-724,30								-135,80		-402,00
136	7,17	7	Male	Claw-action-effect	4	59,9	3	No	5646,3	6050,5	-274,40	-664,40					-47,90	-272,30		-99,20			-270,95
137	7,43	7	Male	Claw-action-effect	2	57,5	3	No	5586,3	3235,9	-1,10					695,80				606,20			651,00
138	7,50	7	Female	Claw-action-effect	2	58,6	3	No	14276,0	3936,3		226,70							773,70				500,20
139	7,00	7	Male	Claw-action-effect	6	63,9	3	No	15834,2	3635,7	280,00	724,60	-351,90	406,50		908,10		769,90	615,10				512,05
140	7,47	7	Female	Claw-action-effect	5	67,9	3	No	7971,0	8299,2	-112,00	59,40		-520,30	-702,90	-982,90			-86,00				-446,54
141	7,56	7	Female	Claw-action-effect	8	73,3	3	No	8307,5	10502,4	51,80	-686,00		-889,20	-602,80	-187,50	407,70	-446,20		-975,30		-185,80	-445,64
142	7,67	7	Male	Claw-action-effect	9	77,8	3	No	11754,6	8099,6		94,80	-717,70	-420,30	-809,00	-619,80	-393,20	9,10	-511,30		-801,80		-463,24
143	7,30	7	Female	Claw-action-effect	11	83,0	3	No	4103,8	8811,2	-414,70	-781,40	-850,10	-631,90	-251,70	-359,50	96,80	-440,90	-41,80	-207,60	-918,00	-116,90	-409,36
144	7,67	7	Male	Claw-action-effect	10	84,2	3	No	18977,6	5247,3	643,60	715,80	-567,70	639,20	721,70	-492,80	867,20		746,70	740,00	-708,10	452,10	311,41
145	7,87	7	Female	Claw-action-effect	5	93,0	3	No	28797,6	4899,8	-355,50	243,60	221,00	84,10		332,60	477,80						271,82
146	7,83	7	Male	Claw-action-effect	9	94,6	3	No	23945,9	4412,1			1003,60	1112,80	1244,00	1221,40	1149,60	1180,90	991,20	1289,60		1026,20	1135,48
147	7,27	7	Male	Claw-action-effect	6	95,1	3	No	10071,5	707,8		-506,80	-760,60			-572,70	-146,50	63,90		-503,60			-404,38
148	7,90	7	Female	Claw-action-effect	11	98,8	3	No	29081,5	13399,1	288,80	687,70	-72,90	-481,50	217,70	110,20	105,30	466,60	591,00	714,30	824,50	469,30	330,20
149	7,80	7	Male	Claw-action-effect	8	70,1	3	No	18402,0	6726,9	778,60	590,70	875,30	935,10			1018,00	1044,10	1085,30	-259,90		423,00	713,95
150		7	Male	Claw-action-effect			3	Yes
151	7,20	7	Male	Claw-action-effect	11	90,6	3	No	9535,2	13503,4	-522,10	-878,60	-541,30	-676,20	-28,00	-65,70	-18,50	133,70	139,90	536,20	443,40	429,70	-47,76
152	7,70	7	Male	Claw-action-effect	2	88,4	3	No	26261,7	1107,9	-457,50	419,40	-109,20										155,10
153		7	Male	Claw-action-effect			3	Yes
154	7,60	7	Male	Claw-action-effect	7	73,7	3	No	12423,0	8339,1				412,40	87,50			158,60	-333,40	-54,10	-165,10	-967,60	-123,10
155	7,10	7	Female	Claw-action-effect	10	73,4	3	No	13390,3	8303,4		-377,00	201,20	616,40	930,70	950,90		-459,20	87,90	806,80	268,10	658,40	368,42
156		7	Female	Claw-action-effect			3	Yes
157	7,80	7	Female	Claw-action-effect	4	86,6	3	No	11929,9	2676,0		-349,00	142,10								-748,00	-465,70	-355,15
158	7,60	7	Female	Claw-action-effect	2	64,4	3	No	3855,6	847,9									-692,30	-143,90			-418,10
159	7,10	7	Female	Claw-action-effect	5	91,7	3	No	9187,6	13242,6	32,10		-755,50				-190,30		-101,70	39,40	-192,10		-240,04
160		11		No-action-effect			1	Yes
161		11		No-action-effect			1	Yes
162	11,07	11	Male	No-action-effect	4	41,1	1	No	13098,6	4203,3	616,70			868,10	853,90			936,40				955,80	903,55
162	11,67	11	Female	No-action-effect	8	41,3	1	No	11900,9	8787,5			625,50		31,80		142,30	-200,60	1066,10	919,80	1073,60	-726,60	366,49
164	11,63	11	Male	No-action-effect	6	50,0	1	No	7185,3	7221,3	-203,40	-74,30		-797,10		-752,20	-122,60	-708,10			-708,70		-527,17
165	11,00	11	Male	No-action-effect	5	46,4	1	No	6455,4	6801,2	-479,80				810,00	940,40		952,50	-292,60			-685,60	344,94
166	11,07	11	Female	No-action-effect	6	52,1	1	No	4301,5	2863,9		77,50		63,00			376,70	-52,10		-149,00	791,40		184,58
167	11,10	11	Male	No-action-effect	7	57,4	1	No	9939,8	9779,1	343,90	-386,40	4,30		355,40	-65,20		-114,80		-841,20	-416,30		-209,17
168	11,47	11	Female	No-action-effect	9	60,5	1	No	19602,1	10115,4	910,60		1004,20	1026,50	1150,50	271,50	-542,30	149,00		687,10	-242,50	64,20	396,47
169	11,10	11	Male	No-action-effect	9	61,1	1	No	17153,9	10139,4	-219,70	448,60	596,90	737,40	-127,10	814,50		495,50	464,80	825,80	725,80		553,58
170	11,30	11	Female	No-action-effect	8	67,6	1	No	11839,0	8476,3	984,90	65,20	535,30	544,50	488,80		131,90		645,80	-68,80	503,90		355,83
171	11,17	11	Male	No-action-effect	4	70,1	1	No	18225,5	12255,4	346,90	163,30							-428,70		571,50	201,90	127,00
172	11,60	11	Female	No-action-effect	10	79,0	1	No	26122,5	9119,6	650,80	615,00	703,60	723,80	617,90		956,70	976,10	1075,30	545,50	1068,70	943,00	822,56
173	11,20	11	Female	No-action-effect	7	80,7	1	No	19893,5	4363,4	870,80	565,90	802,10		825,40		1049,80		211,20	900,30	984,60		762,76
174	11,83	11	Male	No-action-effect	11	83,3	1	No	14421,4	12642,9	302,90	-17,10	-111,90	309,40	-217,30	241,50	299,00	507,30	897,90	-15,80	191,90	365,40	222,75
175	11,70	11	Female	No-action-effect	9	84,8	1	No	14339,0	18045,8	-694,50	561,40	570,70		-847,50	-144,60	-398,80	548,30		464,00	-385,10	653,80	113,58
176	11,07	11	Male	No-action-effect	9	89,4	1	No	21791,0	12882,3	297,50	635,50	805,00	834,80	997,00	1062,20	1045,50	-456,60		53,40		671,90	627,63
177	11,03	11	Female	No-action-effect	3	97,6	1	No	24177,6	8495,4	851,20			921,80	802,00		-13,30						570,17
178	11,80	11	Female	No-action-effect	8	60,2	1	No	13707,3	11127,8	-858,80	195,60	256,70	-231,90		294,00	-164,80	755,80	43,50	-85,40			132,94
179	11,60	11	Female	No-action-effect	4	31,4	1	No	3362,8	2047,9			260,10	954,10	-513,70					892,80			398,33
180		11	Male	No-action-effect			1	Yes
181	11,10	11	Male	No-action-effect	10	78,6	1	No	22919,1	15466,6	-187,70	365,40	436,30	-466,20	224,70	77,90	-851,40	425,90	-559,40		754,30	-422,30	-1,48
182	11,00	11	Male	No-action-effect	11	78,1	1	No	10454,2	14706,7	254,30	190,30	-290,70	-749,30	-54,90	-319,80	-112,60	-638,30	141,60	-356,00	397,20	114,50	-152,55
183	11,30	11	Male	No-action-effect	5	60,5	1	No	20858,1	6526,6	-142,90	50,90	674,40	782,50			812,90		409,40				546,02
184	11,66	11	Male	No-action-effect	7	50,7	1	No	13204,4	2711,8		308,80		31,40		1119,80	1062,80	533,40			1045,50	1174,90	753,80
185	11,26	11	Female	No-action-effect	3	36,7	1	No	6561,8	6430,7	345,20		808,70	996,70		798,00							867,80
186	11,87	11	Female	No-action-effect	5	50,9	1	No	25195,3	13618,0	851,70		155,90	688,80	-438,20				801,90	381,80			318,04
187	11,37	11	Female	No-action-effect	11	86,8	1	No	22727,9	3691,1	44,20	-73,30	22,40	-106,00	107,50	274,80	-60,10	878,10	-262,60	1,90	282,80	41,80	100,66
188	11,90	11	Female	No-action-effect	10	78,1	1	No	26898,2	11346,8	875,00	799,10	951,60	783,10	851,40	939,10	445,40	48,20		-65,20	289,80	785,30	582,78
189		11	Female	Action-effect			1	Yes
190	11,30	11	Female	Action-effect	5	68,3	1	No	12521,9	6439,5			102,80	124,00		303,90		712,40	330,40				314,70
191	12,00	11	Male	Action-effect	9	79,5	1	No	24697,0	8676,9	-142,10	440,90	500,10	659,40	900,50		1045,00	1042,90		1047,60	861,90	1072,10	841,16
192	11,67	11	Male	Action-effect	9	82,1	1	No	20717,4	7739,7	456,90	840,00	162,30		471,30	551,00	442,10	309,60	821,00	790,10		941,80	592,13
193	11,23	11	Male	Action-effect	10	86,5	1	No	14518,8	12431,0	92,40	450,60	285,70	882,00	1098,20	-32,00		227,80	181,20	-43,40	-90,20	-119,10	284,08
194	11,47	11	Female	Action-effect	9	85,6	1	No	19877,1	7379,1		-284,10	-257,90	-235,90		428,50		527,60	868,80	759,00	516,40	523,70	316,23
195	11,40	11	Male	Action-effect	9	85,9	1	No	2892,4	10746,8	-515,90	-434,70	304,60	569,90	505,00	465,40	-339,40	-342,40		-379,00		744,50	121,54
196	11,17	11	Female	Action-effect	8	87,0	1	No	14813,2	13910,9	484,90		84,10	-923,50	146,60	154,80	153,90	31,80	25,10			-356,10	-85,41
197	11,77	11	Female	Action-effect	9	90,1	1	No	19534,3	10842,9	224,40	694,50	917,90	933,70	1020,00	488,30	395,60		-482,80		-591,40	1157,90	503,74
198	11,67	11	Male	Action-effect	10	89,6	1	No	15739,6	15322,3	45,10	385,10	-512,50	-2,40	-13,00	-520,80	-32,60	-167,10		226,30	401,50	581,70	34,62
199	11,83	11	Male	Action-effect	9	98,2	1	No	30619,2	6731,2	284,80		468,70	599,60	729,00		686,70	695,30	855,10	1156,30	947,50	1163,70	811,32
200	11,53	11	Female	Action-effect	10	94,0	1	No	19839,2	7907,2	-486,60	470,30	314,80	741,80	711,90	707,20	856,50	819,70		151,10	124,20	794,40	569,19
201	11,80	11	Female	Action-effect	11	95,8	1	No	19651,2	14446,8	-585,30	-549,10	-293,90	-305,70	471,40	739,60	799,90	761,20	826,50	779,60	837,90	-494,90	324,77
202	11,67	11	Male	Action-effect	5	97,3	1	No	17367,8	13362,8	488,90		-150,70					699,50		530,10	651,20	850,00	516,02
203	11,53	11	Male	Action-effect	7	95,8	1	No	22098,7	8411,4	358,20	80,20	114,40	282,60	545,70		836,30		640,60			732,00	461,69
204	11,13	11	Female	Action-effect	11	95,7	1	No	27381,8	6130,9	477,10	854,40	1006,70	580,00	750,10	835,40	940,70	1095,90	1023,00	933,30	933,70	1099,30	913,86
205	11,00	11	Female	Action-effect	10	96,4	1	No	20066,8	10758,9	-121,10	418,90	512,30	752,40	933,90	389,90	859,20	-220,60		59,00	193,10	704,30	460,24
206	11,90	11	Male	Action-effect	9	86,8	1	No	24310,2	10417,5	572,50	853,30	610,40	-33,40	992,80	-168,70	-444,70		-247,30	594,30		-93,20	229,28
207	11,20	11	Male	Action-effect	6	89,4	1	No	23725,4	3930,7		946,00			1105,00		913,40		177,00	804,30	1123,40		844,85
208	11,07	11	Male	Action-effect	10	83,0	1	No	15125,2	11427,3	147,30	454,30	938,70	134,10	303,30	-33,30	456,80	457,10	540,20	584,70		464,50	430,04
209	11,10	11	Male	Action-effect	11	98,8	1	No	19238,2	15067,6	-120,80	186,40	554,50	464,00	521,80	731,30	78,60	-319,30	-446,00	-232,70	290,60	318,60	195,25
210	11,47	11	Female	Action-effect	8	85,9	1	No	19767,6	5774,7	417,20	595,40		802,50	953,90	940,30		985,70	847,00		998,50	993,70	889,63
211	11,40	11	Female	Action-effect	9	92,9	1	No	26209,4	8119,2	278,20	551,60	551,50	632,70	1081,00		811,20	1112,40	967,30	721,30	14,10		715,90
212	11,07	11	Female	Action-effect	9	90,6	1	No	20966,4	6772,4	516,40	504,90	730,10	550,70	857,90			333,10	-144,70	-198,80	91,40	-29,40	299,47
213	11,07	11	Female	Action-effect	8	84,5	1	No	21349,5	5895,3	219,30	422,40	517,80		263,00	334,30		155,80	66,00		97,50	-12,60	230,52
214	11,87	11	Female	Action-effect	11	94,5	1	No	17894,4	12904,2	-3,60	44,00	735,20	-175,40	15,40	57,20	-737,00	122,00	-337,90	388,10	-238,70	-14,40	-12,86
215	11,83	11	Female	Action-effect	11	98,8	1	No	20995,5	13914,8	-377,80	386,40	545,60	811,90	638,20	736,30	797,90	44,00	36,20	225,70	464,70	785,90	497,53
